# Supplementary material for: MLML: consistent simultaneous estimates of DNA methylation and hydroxymethylation
Source: Bioinformatics. 2013 Aug 21;29(20):2645–6. doi: 10.1093/bioinformatics/btt459 (PMC3789553; doi:10.1093/bioinformatics/btt459)
Supplement: Supplementary Data [file supp_btt459_document_supp.tex]

\documentclass{bioinfo}
\copyrightyear{2013}
\pubyear{2013}

\usepackage{amsmath,times}
\usepackage{lscape}

\newcommand{\bbeta}{\mathrm{B}}
\newcommand{\E}{\mathrm{E}}
\newcommand{\Dir}{\mathrm{Dir}}

\begin{document}
\firstpage{1}

\title[Supplementary Information: Simultaneous estimates of 5mC and 5hmC]
      {MLML: Consistent simultaneous estimates of DNA methylation and hydroxymethylation}

\author[Qu \textit{et~al}]{%
  Jianghan Qu\footnote{These authors contributed equally},
  Meng Zhou$^{*}$, 
  Qiang Song, 
  Elizabeth E. Hong and 
  Andrew~D.~Smith\footnote{to whom correspondence should be addressed}}

%\maketitle

\onecolumn
\appendix

\section{Derivations for EM algorithm for MLE}

We present here a full model that combines read counts from oxBS-seq,
TAB-seq and BS-seq experiments to estimate 5mC and 5hmC levelst at
single CpG resolution.  Estimation using only two out of the three
experiments is a special case of the full model, and can be achieved
by setting corresponding read counts to 0 for the unavailable
experiment.  Let $p_m$ be the probability/level of methylation, and
$p_h$ that of hydroxymethylation, at a particular CpG site.  Let the
total number of reads (C+T) covering the CpG site in TAB-seq
experiment be $h+g$, $t + u$ in BS-seq, and $m+l$ in oxBS-seq, where
$h, t, m$ are the number of C reads, and $g, u, l$ are the number of T
reads in corresponding experiments.  Conditional on $p_m$ and $p_h$,
$m$, $h$ and $u$ are binomial random variables, $m \sim
\mathrm{Binomial}(m+l,p_m)$, $h\sim\mathrm{Binomial}(h+g, p_h)$, and
$u\sim\mathrm{Binomial}(t+u,1-p_m - p_h)$. Hence,
\begin{align}
f(m |p_m) & = {m+l\choose m} p_m^{m}(1-p_m)^{l},\\
  f(h |p_h) & = {h+g\choose h} p_h^{h}(1 - p_h)^{g},\\
  f(u |p_m, p_h) & = {u+t\choose u} (1 - p_m - p_h)^{u}(p_m + p_h)^{t}.
\end{align} 

\subsection{Complete data likelihood}

To infer the MLE of $p_m$ and $p_h$ from observations of $\{h, g, u,
t, m, l\}$, two latent variables are introduced.  Let $t'$ be the number of
C reads from 5mCs in BS-seq, and $g'$ be the number T reads from
5mCs in TAB-seq.  Thereby, $t'\in\{0,1, \ldots, t\}$, and $t -t'$
would be the number of C reads from hmCs. Similarly, $g'\in\{0,1,
\ldots, g\}$, and $g -g'$ would be the number of T reads from
unmethylated Cs in TAB-seq. The complete likelihood function is thus
\begin{equation*}
\begin{aligned}
  L(p_m, p_h|t'=k, g'=j, m,l,t, u, h, g) = & 
  {m+l\choose m}p_m^{m}(1-p_m)^{l}
  \times {t+u \choose{k, t-k, u}}
  p_m^{k}p_h^{t-k}(1-p_m-p_h)^{u}\\
&  \times{h+g\choose{h, j, g-j}}p_m^{j}p_h^{h}(1-p_m-p_h)^{g-j}.
  \end{aligned}
\end{equation*}

\subsection{Conditional distribution of latent variables}

The conditional distribution of $t'$ and $g'$ given the parameter
(methylation levels) and observations (read counts) is a binomial
distribution with p.m.f.
\[
\Pr(t'=k | t, p_m, p_h) = {t\choose k}p_m^{k}p_h^{t-k}(p_m+p_h)^{-t},
\]
and
\[
\Pr(g'=j | g, p_m, p_h) = {g\choose j}p_m^{j}(1-p_m-p_h)^{g-j}(1-p_h)^{-g}.
\]


\subsection{E-step}
Let $p_m^{(i)}, p_h^{(i)}$ be the estimates of methylation and hydroxymethylation levels at the $i$th iteration. The auxiliary function is thus 
\begin{equation}
  \begin{aligned}
  &  Q(p_m, p_h; p_m^{(i)}, p_h^{(i)})\\
    & = \sum_{k=0}^{t}\sum_{j=0}^{g} \log{L(p_m, p_h| t'=k, g'=j, m,l,t, u, h, g)}
     \cdot p(t'=k | t, p_m^{(i)}, p_h^{(i)})p(g'=j | g, p_m^{(i)}, p_h^{(i)})\\
    & = \sum_{k=0}^{t}\sum_{j=0}^{g} 
    \frac{{t\choose k}{g\choose j}p_m^{(i)k}p_h^{(i)t-k}(1-p_m^{(i)}-p_h^{(i)})^{g-j}p_m^{(i)j}} {(p_m^{(i)}+p_h^{(i)})^{t} (1-p_h^{(i)})^{g} } \times [\log({m+l\choose m}{t+u\choose {k, t-k, u}}{h+g\choose {h, g-j,j}})  \\
    & \quad+ (m+k+j)\log(p_m) + l\log(1-p_m) + (t-k+h)\log(p_h) + (u+g-j)\log(1-p_m-p_h)]\\
    & =  \sum_{k=0}^{t}\sum_{j=0}^{g} \beta_{ijk}[(m+k+j)\log(p_m) + l\log(1-p_m) + (t-k+h)\log(p_h) + (u+g-j)\log(1-p_m-p_h) ] + C
  \end{aligned}
\end{equation}
where
\[
\beta_{ijk}= \frac{{t\choose k}{g\choose j}p_m^{(i)j+k}p_h^{(i)t-k}(1-p_m^{(i)}-p_h^{(i)})^{g-j}} {(p_m^{(i)}+p_h^{(i)})^{t} (1-p_h^{(i)})^{g} },
\]
and
\[
C= \sum_{k=0}^{t}\sum_{j=0}^{g}\log\Big(\textstyle{m+l\choose m}{t+u\choose {k, t-k, u}}{h+g\choose {h, g-j,j}}\Big)
\]
is a constant.

\subsection{M-step}
\begin{equation}\label{p1}
\frac{\partial Q}{\partial p_m} =  \sum_{k=0}^{t}\sum_{j=0}^{g} \beta_{ijk}
[\frac{m+k+j}{p_m} -\frac{l}{1-p_m} -\frac{u+g-j}{1-p_m-p_h}] =0
\end{equation}
\begin{equation}\label{p2}
\frac{\partial Q}{\partial p_h} =  \sum_{k=0}^{t}\sum_{j=0}^{g} \beta_{ijk}
[\frac{t-k+h}{p_h} - \frac{u+g-j}{1-p_m-p_h}] = 0
\end{equation}

Equation \ref{p2} $\Rightarrow p_h=M(1-p_m)$, 
where $$M = \frac{ \sum_{k=0}^{t}\sum_{j=0}^{g}\beta_{ijk}(t-k+h)}{ \sum_{k=0}^{t}\sum_{j=0}^{g}\beta_{ijk}(t+u+h+g-k-j)}.$$ 
Express $p_h$ in terms of $p_m$ in equation \ref{p1}, we have 
\begin{equation}
\begin{aligned}
& \sum_{k=0}^{t}\sum_{j=0}^{g}\beta_{ijk}  [\frac{m+k+j}{p_m} -\frac{l}{1-p_m} -\frac{u+g-j}{(1-M)(1-p_m)}] =0\\
&\Rightarrow p_m^{(i+1)} = \frac{ \sum_{k=0}^{t}\sum_{j=0}^{g} \beta_{ijk} (m+k+j)}{ \sum_{k=0}^{t}\sum_{j=0}^{g} \beta_{ijk}(m+l+k+j+\frac{u+g-j}{1-M}) } = \frac{ m+\sum_{k=0}^{t}\sum_{j=0}^{g} \beta_{ijk} (k+j)}{m+l+h+g+u+t},\\
& ~~\quad p_h^{(i+1)} = M(1-p_m^{(i+1)}).
\end{aligned}
\end{equation}

%% \section{Simulation}

%% To test our method without any biological assumptions, we simulated
%% read counts for BS-seq, TAB-seq and oxBS-seq from binomial
%% distributions with indices corresponding to a number of different
%% coverages, for each valid combination of 5mC and 5hmC levels from
%% $\{0.1,0.3,0.5,0.7,0.9\}$.  And for each combination at each coverage,
%% we simulated $10^4$ read counts for each experiment.

%% Methylation level estimates using frequency method is performed as
%% follows, hmC level is estimated with the read count ratio given by
%% TAB-seq experiment when available, or by zero-truncated subtraction
%% using the frequencies calculated from the other two
%% experiments. Similar for mC and unmethylated C level estimates.  ML
%% estimates are calculated using our MLML program written in C++.

\newpage

%\begin{table}[ht]
%\begin{tabular*}{\columnwidth}{@{\extracolsep{\fill}}r|rrrrccrrrr}
%\multicolumn{1}{c}{} & \multicolumn{4}{c}{Percent $\hat{p}_h$ error reduction using MLML} & & &\multicolumn{4}{c}{Percent $\hat{p}_m$ error reduction using MLML} \\
%\multicolumn{1}{c}{}    & $p_m = 0.1$ & $p_m = 0.3$ & $p_m = 0.5$ & $p_m = 0.7$ & & & $p_m = 0.1$ & $p_m = 0.3$ & $p_m = 0.5$ & $p_m = 0.7$\\
%\hline
%$p_h = 0.1$ & 7.34\% & 1.51\% & 0.13\% & 0.00\% & & & 0.37\% & 0.05\% & 0.01\% & 0.00\%\\
%$p_h = 0.3$ & 4.37\% & 1.19\% & 0.08\% &        & & & 0.46\% & 0.07\% & 0.01\%\\
%$p_h = 0.5$ & 2.85\% & 0.61\%    &     &        & & & 0.47\% & 0.07\%  \\
%$p_h = 0.7$ & 1.66\% &     &     &              & & & 0.44\% \\
%\hline
%\end{tabular*}
%\caption{Difference in average relative error between the MLML
%  estimates and estimates using the frequency method. Each value is
%  based on 100,000 simulations for a single site sampling reads for
%  TAB-seq and BS-seq using binomials with the indicated $p_m$ and
%  $p_h$ for 10$\times$ exact coverage.}
%\end{table}

%\begin{table}[ht]
%\begin{tabular*}{\columnwidth}{@{\extracolsep{\fill}}r|rrrrccrrrr}
%\multicolumn{1}{c}{} & \multicolumn{4}{c}{Percent $\hat{p}_h$ error reduction using MLML} & & &\multicolumn{4}{c}{Percent $\hat{p}_m$ error reduction using MLML} \\
%\multicolumn{1}{c}{}    & $p_m = 0.1$ & $p_m = 0.3$ & $p_m = 0.5$ & $p_m = 0.7$ & & & $p_m = 0.1$ & $p_m = 0.3$ & $p_m = 0.5$ & $p_m = 0.7$\\
%\hline
%$p_h = 0.1$ & 20.22\% & 6.82\% & 1.56\% & 0.16\% & && 0.38\% & 0.10\% & 0.03\% & 0.00\%\\
%$p_h = 0.3$ & 8.74\% & 3.73\% & 0.76\% &          & && 0.67\% & 0.15\% & 0.04\%\\
%$p_h = 0.5$ & 5.33\% & 2.00\% &          &          & && 0.68\% & 0.14\%\\
%$p_h = 0.7$ & 3.09\% &        &          &          & & & 0.59\%\\
%\hline
%\end{tabular*}
%\caption{Similar to Table S1, but with 5$\times$ exact coverage in
 % simulations.}
%\end{table}


\begin{landscape}
\begin{table}[ht]
\begin{tabular*}{\columnwidth}{@{\extracolsep{\fill}}r|rrrr|rrrr|rrrr}\hline
  & \multicolumn{4}{c}{TAB $5\times$+ BS $5\times$} 
  &  \multicolumn{4}{c}{TAB $10\times$+ BS $10\times$} 
  &  \multicolumn{4}{c}{TAB $15\times$+ BS $15\times$} \\\hline
   \%Overshoot sites & $p_m = 0.1$ & $0.3$ & $0.5$ & $0.7$& $p_m = 0.1$ & $ 0.3$ & $0.5$ & $0.7$&$p_m = 0.1$ & $ 0.3$ & $0.5$ & $0.7$ \\
\hline
$p_h = 0.1$ &  17.04\% &5.46\% 	&1.27\%	&0.12\%	& 16.61\% & 2.65\%& 0.22\% & 0.00\%	&14.57\%&1.25\%&0.03\%&0.00\%\\
$p_h = 0.3$ &  25.16\% &9.36\% 	&1.94\%	&		& 23.84\% & 5.28\%& 0.37\% &      		&22.00\%&2.93\%&0.08\%&\\
$p_h = 0.5$ &  26.18\% &8.26\% 	&		&		& 25.02\% & 4.39\%&     		&       	&23.01\%&2.31\%&&\\
$p_h = 0.7$ &  22.52\% & 		&     		&              	& 21.60\% &		&     		&        	&19.63\%&&&\\\hline
  Reduced relative error of $\hat{p}_h$ & $p_m = 0.1$ & $0.3$ & $0.5$ & $0.7$& $p_m = 0.1$ & $ 0.3$ & $0.5$ & $0.7$&$p_m = 0.1$ & $ 0.3$ & $0.5$ & $0.7$ \\
\hline
$p_h = 0.1$ &  57.93\% & 64.31\% 	& 73.48\%	& 90.13\%	& 23.58\% & 30.58\%& 36.69\% & 54.55\%	&18.47\%&21.62\%&22.72\%&NA\\
$p_h = 0.3$ &  35.00\% & 39.05\% 	& 44.97\%	&		& 17.63\% & 21.39\%& 24.20\% &      		&14.72\%&15.90\%&16.81\%&\\
$p_h = 0.5$ &  25.55\% & 30.37\% 	&		&		& 14.44\% & 17.81\%&     		&       		&11.85\%&13.28\%&&\\
$p_h = 0.7$ &  16.24\% & 		&     		&              	& 10.22\% &		&     		&        		&8.84\%&&&\\\hline
\end{tabular*}
\caption{Percentage of overshoot sites observed in simulation data, and the reduced relative error of MLML $\hat{p}_h$ estimates (defined as the reduced absolute error by MLML compared with frequency estimates divided by the true level, averaged over overshoot sites) at different methylation levels, and coverages for combination of TAB-seq and BS-seq.}
\end{table}

\begin{table}[ht]
\begin{tabular*}{\columnwidth}{@{\extracolsep{\fill}}r|rrrr|rrrr}\hline
  TAB + BS + oxBS & \multicolumn{4}{c}{$5\times$} 
  &  \multicolumn{4}{c}{$10\times$} \\\hline
 \%Overshoot sites & $p_m = 0.1$ & $0.3$ & $0.5$ & $0.7$& $p_m = 0.1$ & $ 0.3$ & $0.5$ & $0.7$ \\
\hline
$p_h = 0.1$ &  68.55\% &	76.06\% 	& 76.83\%& 73.88\%& 78.14\% & 83.18\%& 84.30\% & 86.11\%\\
$p_h = 0.3$ &  75.95\% &	78.58\% 	& 77.85\%	&		& 82.77\% & 84.76\%& 86.88\% &     \\
$p_h = 0.5$ &  76.76\% &	77.71\% 	&		&		& 84.52\% & 86.80\%&     &       \\
$p_h = 0.7$ &  73.44\% & 		&     		&              	& 86.17\% &		&     &        \\
\hline
\end{tabular*}
\caption{Proportion of overshoot sites when combining
  oxBS-seq, TAB-seq and BS-seq using 100,000 binomial simulations with the indicated $p_m$ and
  $p_h$ at 5$\times$ and $10\times$ exact coverage.}
\begin{tabular*}{\columnwidth}{@{\extracolsep{\fill}}r|rrrr|rrrr|rrrr}\hline
 TAB + BS + oxBS &  \multicolumn{4}{c}{$\hat{p}_m$} 
 &  \multicolumn{4}{c}{ $\hat{p}_h$}
 &  \multicolumn{4}{c}{ $\hat{p}_u$}\\\hline
Reduced relative error ($5\times$)& $p_m = 0.1$ & $ 0.3$ & $0.5$ & $0.7$ & $p_m = 0.1$ & $0.3$ & $0.5$ & $0.7$& $p_m = 0.1$ & $0.3$ & $0.5$ & $0.7$\\
\hline
$p_h = 0.1$&  47.43\% & 16.94\%	& 13.88\%& 10.96\%& 47.31\%& 18.58\%& 14.08\%& 30.01\%&5.79\%	&8.44\%	& 9.54\%   &8.38\%\\
$p_h = 0.3$&  18.78\% & 11.29\%	& 12.49\%&      		& 17.37\%& 11.29\%& 12.49\%&  		& 8.39\%	&6.38\%	&  -1.06\% &\\
$p_h = 0.5$&  13.78\% & 12.98\%	&		&       	& 13.84\%& 12.62\%& 		& 		& 9.45\%	&-0.75\%	&        	&\\
$p_h = 0.7$&  29.65\% &			&		&        	& 10.88 \%&		& 		& 		& 8.35\%	&		&        	&\\
\hline
Reduced relative error  ($10\times$)& $p_m = 0.1$ & $ 0.3$ & $0.5$ & $0.7$ & $p_m = 0.1$ & $0.3$ & $0.5$ & $0.7$ & $p_m = 0.1$ & $0.3$ & $0.5$ & $0.7$\\
\hline
$p_h = 0.1$&  2.76\%& 8.02\%& 6.68\%	& 4.65\%	& 3.41\% 	&  -5.17\%& -5.21\%	&  -3.16\%& 4.01\%	& 5.70\%	& 7.47\%  	& 6.60\%\\
$p_h = 0.3$&  -5.54\%& 5.53\%& 5.77\%	&		& 7.84\% 	&  5.65\% &  5.98\% 	& 		& 5.77\%	& 5.67\%	& 3.21\%	&\\
$p_h = 0.5$&  -5.74\%& 5.80\%&		&		& 6.66\% 	&  5.76\% & 		&		& 7.39\%	& 3.08\%	&        	&\\
$p_h = 0.7$&  -3.15\%&     	&		&		& 4.62\%	& 		& 		&		& 6.68\%	&		&        	&\\
\hline 
 \end{tabular*}
\caption{MLML improves accuracy at overshoot sites: reduced relative error by MLML
 compared with frequency method at overshoot sites when 3 experiments are combined. Each value is
  based on 100,000 simulations, sampling reads for
  oxBS-seq, TAB-seq and BS-seq using binomials with the indicated $p_m$ and
  $p_h$ at 5$\times$ and $10\times$ exact coverage.}
\end{table}
\end{landscape}


\begin{landscape}
\begin{table}[ht]
\begin{tabular*}{\columnwidth}{@{\extracolsep{\fill}}r|rrrr|rrrr|rrrr}\hline
 & \multicolumn{4}{c}{Percent Overshoot sites} 
	&  \multicolumn{4}{c}{Percent $\hat{p}_h$ error reduction} 
	&  \multicolumn{4}{c}{Percent $\hat{p}_u$ error reduction}\\\hline
BS $5\times$ + Tab $25\times$ & $p_m = 0.1$ & $0.3$ & $0.5$ & $0.7$ & $p_m = 0.1$ & $0.3$ & $0.5$ & $0.7$ & $p_m = 0.1$ & $0.3$ & $0.5$ & $0.7$\\
\hline
$p_h = 0.1$ &   31.72\% &   8.09\% &   1.19\% &   0.06\% &   7.55\% &  7.64\% &  7.69\% &  5.82\% &  10.39\% &  14.34\% &  20.13\% &  31.52\%\\
$p_h = 0.3$ &   32.01\% &   9.40\% &   1.05\% &        	&   3.37\% &  3.84\% & 4.32\%&      		&  20.10\% &  27.90\% &  45.32\% &  \\
$p_h = 0.5$ &   30.88\% &   7.10\%    &     &        		&   2.17\% &  2.52\% &     &       			&  32.53\% &  54.40\%  & & \\
$p_h = 0.7$ &   25.91\% &     &     &              			&   1.55\% &     &     &        				&  60.77\%   & & & \\
\hline
BS $15\times$ + Tab $15\times$ & $p_m = 0.1$ & $0.3$ & $0.5$ & $0.7$ & $p_m = 0.1$ & $0.3$ & $0.5$ & $0.7$ & $p_m = 0.1$ & $0.3$ & $0.5$ & $0.7$\\
\hline
$p_h = 0.1$ &  14.57\% &  1.25\% & 0.03\% &  0.00\% &   43.35\% &  38.71\% & 41.70\% &NA & 4.97\% &  7.46\% & 9.68\% &  NA\\
$p_h = 0.3$ &  22.00\% &  2.93\% & 0.08\% &        	  &  16.16\% &  17.14\% & 15.08\%&      	&  7.66\% & 12.53 \% & 22.62\% &  \\
$p_h = 0.5$ &  23.01\% &  2.31\%    &     &        		  &  9.89\% &  10.15\% &     &        		&  11.57\% &  23.81\%  & & \\
$p_h = 0.7$ &  19.63\% &     &     &              			  &  6.74\% &     &     &        			&  20.74\%   & & & \\
\hline
BS $25\times$ + Tab $5\times$ & $p_m = 0.1$ & $0.3$ & $0.5$ & $0.7$ & $p_m = 0.1$ & $0.3$ & $0.5$ & $0.7$ & $p_m = 0.1$ & $0.3$ & $0.5$ & $0.7$\\
\hline
$p_h = 0.1$ &  21.90\% &  4.20\%	&0.51\%	&  0.02\%	&  105.80\% 	&  95.09\%	& 82.39\%	& 70.83\%& 1.15\% 	&  2.20\% 	& 3.37\% 	&  7.08\%\\
$p_h = 0.3$ &  29.34\% &  8.66\% 	&1.50\%	&		&  45.50\% 	&  37.60\%	& 28.09\%	&		&  1.56\% 	&  2.92\% 	& 5.62\% 	&  \\
$p_h = 0.5$ &  31.49\% &  9.29\%	&		&		&  27.09\% 	&  19.94\%	&		&        	&  2.23\% 	&  5.00\% 	& & \\
$p_h = 0.7$ &  30.83\% &			&		&		&  16.52\% 	&     			&		&        	&  3.82\%  & & & \\
\hline
\end{tabular*}
\caption{Reduced relative error by MLML
  estimates TAB-seq and BS-seq using binomials with the indicated $p_m$ and
  $p_h$ at total 30$\times$ exact coverage.}
\end{table}

\begin{table}[ht]
\begin{tabular*}{\columnwidth}{@{\extracolsep{\fill}}r|rrrr|rrrr|rrrr|rrrr}\hline
&  \multicolumn{4}{c}{BS $5\times$ + Tab $25\times$ } 
	&  \multicolumn{4}{c}{BS $15\times$ + Tab $15\times$}
	&  \multicolumn{4}{c}{BS $25\times$ + Tab $5\times$}
	&  \multicolumn{4}{c}{BS $10\times$ + Tab $10\times$ + oxBS $10\times$}\\\hline
 MLML $\hat{p}_h$ MAE & $p_m = 0.1$ & $0.3$ & $0.5$ & $0.7$ & $p_m = 0.1$ & $ 0.3$ & $0.5$ & $0.7$ 
 & $p_m = 0.1$ & $ 0.3$ & $0.5$ & $0.7$& $p_m = 0.1$ & $ 0.3$ & $0.5$ & $0.7$\\
\hline
$p_h = 0.1$ &     0.04&    0.05 	& 0.06	& 0.09	& 0.06& 0.11	&0.18	&NA &0.08  &0.23 &0.40 	&0.59	&0.07  &0.08 &0.08 &0.07 \\
$p_h = 0.3$ &     0.07&    0.08	& 0.10	&      		& 0.08& 0.15   	&0.26 	&   	&0.10  &0.25 &0.44 	&		&0.09  &0.10 &0.10 &    \\
$p_h = 0.5$ &     0.07&    0.09 	& 		&     		& 0.08& 0.17   	&     		&  	&0.10  &0.26 & 		&		&0.10  &0.10 & &  \\
$p_h = 0.7$ &     0.07&     		& 		&     		& 0.08&     	&     		&   	&0.09  &	      & 	&		&0.08  & & & \\
\hline
\end{tabular*}
\caption{Mean absolute error (MAE) of MLML $p_h$ estimates at overshoot sites for varying combinations of experiments at the same total coverage.}
\end{table}

\end{landscape}
\end{document}
